# Supplementary material for: Case-controlled study of tuberculosis in in-vitro fertilisation-embryo transfer and natural pregnancy
Source: BMC Pregnancy Childbirth. 2024 Jan 23;24:77. doi: 10.1186/s12884-024-06260-1 (PMC10804702; doi:10.1186/s12884-024-06260-1)
Supplement: Supplementary file 1 — Supplementary Material 1 [file 12884_2024_6260_MOESM1_ESM.xls]

## Sheet: Sheet1
pregnant	week
1	36
1	32
1	30
1	8
1	19
1	40
1	13
1	10
2	20
1	22
1	25
1	39
1	28
2	19
2	24
1	12
1	40
2	17
1	7
2	20
1	20
1	11
2	13
1	36
2	14
1	36
1	5
1	6
1	26
1	29
1	1
2	19
1	8
1	28
1	35
2	16
1	18
1	11
1	22
2	26
1	25
1	24
2	15
1	8
2	26
1	23
1	17
2	20
1	13
1	18
